# Supplementary material for: A capture method based on the VC1 domain reveals new binding properties of the human receptor for advanced glycation end products (RAGE)
Source: Redox Biol. 2016 Dec 18;11:275–85. doi: 10.1016/j.redox.2016.12.017 (PMC5198869; doi:10.1016/j.redox.2016.12.017)
Supplement: Supplementary file 1 — Supplementary Material [file mmc1.xls]

## Sheet: Foglio1
Legend
Protein coverage (%):	Percentage of the protein’s constituent amino acids that the search found
Number of peptides (unique):	Number of peptide sequences unique to a protein group
PSMs:	Total number of identified peptide sequences (peptide spectrum matches) for the protein, including those redundantly identified
Modification:	Static and dynamic modifications identified in the peptide. DHPK: Dihydropyridine-lysine; RP: Malondialdehydeargpyrimidine.
ΔM (modification):	Adduct mass shift
Amino acid:	Modified amino acid residue
PSM peptide:	Peptide spectrum matches of the modified peptide
Xcore:	Value search-dependent that scores the number of fragment ions that are common to two different peptides with the same precursor mass and calculates the cross-correlation score for all candidate peptides queried from the database
ΔM [ppm]:	Difference between the theoretical mass of the peptide and the experimental mass of the precursor ion.
Missed Cleavage:	Number of cleavage sites in a peptide sequence that a cleavage reagent (enzyme) did not cleave.
Band:	The digested bands are indicated by a code and are in a red square in Supplementary Figure S1
				Modification
Band	Protein coverage (%)	Number of peptides (unique)	PSMs	Modification	ΔM (modification)	Peptide Sequence	Amino acid	PSM peptide	Xcore	ΔM [ppm]	Missed Cleavage
G1	68.31	85	127	DHPK	+134.03678	NLGkVGSK	Lys 457	1	1.85	0.44	2
G2	67.16	59	79	DHPK	+134.03678	ATkEQLK	Lys 565	1	2.34	-2.09	2
				DHPK	+134.03678	ASSAkQR	Lys 219	1	2.08	-0.87	1
H1	76.03	103	224	DHPK	+134.03678	EDHVkLVNEVTEF	Lys 65	1	3.78	0.55	2
				DHPK	+134.03678	kVPQVSTPTLVEVSR	Lys 438	2	3.22	-1.34	2
				RP	+36.00000	EcADDrADLAK	Arg 281	1	3.21	-1.65	2
				DHPK	+134.03678	ADDkETcFAEEGK	Lys 588	1	2.76	-1.18	2
				DHPK	+134.03678	kLVAASQAAL	Lys 598	1	2.67	-1.61	2
				DHPK	+134.03678	VESkDVcK	Lys 337	1	2.45	0.3	1
				DHPK	+134.03678	kAVMDDFAAF	Lys 569	1	2.27	1.06	2
				DHPK	+134.03678	IkQNcELF	Lys 413	1	1.94	0.35	2
				DHPK	+134.03678	AEFAEVSkL	Lys 257	1	1.92	-0.14	2
				DHPK	+134.03678	NLGkVGSK	Lys 457	1	1.87	0.18	2
				DHPK	+134.03678	ATkEQLK	Lys 565	1	1.85	0.02	2
				DHPK	+134.03678	AEEGKkL	Lys 598	1	1.66	0.31	2
H2	75.7	99	147	DHPK	+134.03678	AkTcVADESAENcDK	Lys 75	1	4.9	-0.88	1
				DHPK	+134.03678	kLVAASQAAL	Lys 598	1	2.5	0.16	2
				DHPK	+134.03678	kVPQVSTPTLVEVSR	Lys 438	1	2.27	0.03	2
				DHPK	+134.03678	ATkEQLK	Lys 565	1	2.24	-0.1	2
				DHPK	+134.03678	VESkDVcK	Lys 337	1	2.05	-0.37	1
				DHPK	+134.03678	AEFAEVSkL	Lys 257	1	1.97	-1.11	2
I1	79.64	109	183	DHPK	+134.03678	AkTcVADESAENcDK	Lys 75	1	5.3	-0.68	1
				DHPK	+134.03678	cVLHEkTPVSDR	Lys 490	1	3.8	0.47	2
				DHPK	+134.03678	kLVAASQAAL	Lys 598	1	2.73	-0.4	2
				DHPK	+134.03678	ADDkETcFAEEGK	Lys 588	1	2.49	0.31	2
				DHPK	+134.03678	kVPQVSTPTLVEVSR	Lys 438	2	2.49	-2.03	2
				DHPK	+134.03678	VESkDVcK	Lys 337	1	2.46	-2.03	1
				RP	+36.00000	EcADDrADLAK	Arg 281	1	2.41	-1.65	2
				DHPK	+134.03678	IcENQDSISSkLK	Lys 298	1	2.36	-0.94	2
				DHPK	+134.03678	ATkEQLK	Lys 565	1	2.21	-0.49	2
				DHPK	+134.03678	AEFAEVSkL	Lys 257	1	1.97	0.08	2
				DHPK	+134.03678	HEkTPVSDR	Lys 490	1	1.93	0.05	1
				DHPK	+134.03678	VGSkccK	Lys 461	1	1.77	0.06	1
				DHPK	+134.03678	AEEGKkL	Lys 598	1	1.49	-0.29	2
I2	74.06	99	141	DHPK	+134.03678	AkTcVADESAENcDK	Lys 75	1	5.28	-0.55	1
				DHPK	+134.03678	VTkccTESLVNR	Lys 499	1	3.65	0.18	2
				DHPK	+134.03678	cVLHEkTPVSDR	Lys 490	1	3.06	2.21	1
				DHPK	+134.03678	ADDkETcFAEEGK	Lys 588	1	2.97	-2.08	1
				DHPK	+134.03678	kLVAASQAAL	Lys 598	1	2.91	0.82	2
				DHPK	+134.03678	ETcFAEEGKk	Lys 598	1	2.7	-2.03	2
				DHPK	+134.03678	ATkEQLK	Lys 565	1	2.53	-2.93	2
J1	72.91	101	207	DHPK	+134.03678	AkTcVADESAENcDK	Lys 75	1	5.28	-1.01	1
				DHPK	+134.03678	ADDkETcFAEEGK	Lys 588	1	3.81	0.01	2
				DHPK	+134.03678	EDHVkLVNEVTEF	Lys 65	1	3.33	-2.04	2
				DHPK	+134.03678	EkccAAADPHEcY	Lys 383	1	3.27	3.92	1
				DHPK	+134.03678	cckADDKETcF	Lys 584	1	3.14	1.7	2
				RP	+36.00000	EcADDrADLAK	Arg 281	1	3.11	-3.05	2
				DHPK	+134.03678	kLVAASQAAL	Lys 598	1	3.02	-0.18	2
				DHPK	+134.03678	IcENQDSISSkL	Lys 298	1	2.66	-0.46	1
				DHPK	+134.03678	kVPQVSTPTLVEVSR	Lys 438	1	2.29	-4.85	2
				DHPK	+134.03678	VESkDVcK	Lys 337	1	2.29	2.19	1
				DHPK	+134.03678	kPLVEEPQNL	Lys 402	1	2.25	-1.13	2
				DHPK	+134.03678	kAVMDDFAAF	Lys 569	1	2.14	-0.53	2
				DHPK	+134.03678	EVDETYVPkEF	Lys 524	1	2.03	0.68	2
				DHPK	+134.03678	AEFAEVSkL	Lys 257	1	1.99	-0.68	2
				DHPK	+134.03678	QkFGER	Lys 229	1	1.45	-0.3	2
J2	71.76	94	127	DHPK	+134.03678	AkTcVADESAENcDK	Lys 75	1	4.79	-0.68	1
				DHPK	+134.03678	ICENQDSISSkLK	Lys 298	1	3.36	-0.43	2
				DHPK	+134.03678	VTkccTESLVNR	Lys 499	1	3.16	0.18	2
				DHPK	+134.03678	EDHVkLVNEVTEF	Lys 65	1	2.97	-0.17	2
				DHPK	+134.03678	kVPQVSTPTLVEVSR	Lys 438	1	2.58	0.72	2
				DHPK	+134.03678	ASSAkQR	Lys 219	1	2.31	-0.32	1
				DHPK	+134.03678	VESkDVcK	Lys 337	1	2.08	-0.03	1
K1	79.15	122	310	DHPK	+134.03678	AkTcVADESAENcDK	Lys 75	1	4.87	-0.41	1
				DHPK	+134.03678	VTkccTESLVNR	Lys 499	1	3.86	-0.58	2
				DHPK	+134.03678	ADDkETcFAEEGK	Lys 588	1	3.71	0.91	2
				RP	+36.00000	EcADDrADLAK	Arg 281	1	3.39	-2.4	2
				DHPK	+134.03678	EDHVkLVNEVTEF	Lys 65	1	3.21	0.34	2
				DHPK	+134.03678	kVPQVSTPTLVEVSR	Lys 438	3	3.15	-0.52	2
				DHPK	+134.03678	IcENQDSISSkLK	Lys 298	1	2.88	-3.96	2
				DHPK	+134.03678	kPLVEEPQNL	Lys 402	1	2.7	-0.1	2
				DHPK	+134.03678	VESkDVcK	Lys 337	1	2.24	0.3	1
				RP	+36.00000	rHPDYSVVL	Arg 361	1	2.22	-1.81	2
				DHPK	+134.03678	IcENQDSISSkLK	Lys 298	1	2.09	0.02	1
				DHPK	+134.03678	YIcENQDSISSkL	Lys 298	1	2.09	0.76	2
				DHPK	+134.03678	kAVMDDFAAF	Lys 569	1	2.05	-0.7	2
				DHPK	+134.03678	NLGkVGSK	Lys 457	1	1.7	0.05	2
				RP	+36.00000	SEVAHrF	Arg 34	1	1.54	-1.48	1
				DHPK	+134.03678	EVDETYVPkEF	Lys 524	1	1.42	1.9	2
				DHPK	+134.03678	QkFGER	Lys 229	1	1.41	-1.38	2
K2	63.38	74	152	DHPK	+134.03678	AkTcVADESAENcDK	Lys 75	1	4.98	0.05	1
				DHPK	+134.03678	IcENQDSISSkLK	Lys 298	1	4.09	0.16	2
				DHPK	+134.03678	EDHVkLVNEVTEF	Lys 65	1	3.41	-0.02	2
				DHPK	+134.03678	kVPQVSTPTLVEVSR	Lys 438	2	3.1	0.58	2
				RP	+36.00000	EcADDrADLAK	Arg 281	1	2.94	-1.18	2
				DHPK	+134.03678	kPLVEEPQNL	Lys 402	1	2.82	-0.38	2
				DHPK	+134.03678	YIcENQDSISSkL	Lys 298	1	2.74	-0.32	2
				DHPK	+134.03678	kAVMDDFAAF	Lys 569	1	2.32	-0.24	2
				DHPK	+134.03678	VESkDVcK	Lys 337	1	2.31	-1.03	1
				DHPK	+134.03678	kEccEKPL	Lys 300	1	2.05	-0.64	2
				DHPK	+134.03678	NLGkVGSK	Lys 457	1	2.02	0.64	2
				RP	+36.00000	rHPDYSVVL	Arg 361	1	1.89	1.02	2
				DHPK	+134.03678	IkQNcELF	Lys 413	1	1.82	-0.58	2
L1	76.52	105	242	DHPK	+134.03678	AkTcVADESAENcDK	Lys 75	1	5.38	0.58	1
				DHPK	+134.03678	cVLHEkTPVSDR	Lys 490	1	4.22	0.35	2
				DHPK	+134.03678	EDHVkLVNEVTEF	Lys 65	1	3.56	2.36	2
				DHPK	+134.03678	EkccAAADPHEcY	Lys 383	1	3.52	-0.42	1
				DHPK	+134.03678	ADDkETcFAEEGK	Lys 588	1	3.36	-0.66	2
				DHPK	+134.03678	kVPQVSTPTLVEVSR	Lys 438	2	3.12	0.03	2
				RP	+36.00000	EcADDrADLAK	Arg 281	1	3.04	-3.9	2
				DHPK	+134.03678	kPLVEEPQNL	Lys 402	1	2.93	0.18	2
				DHPK	+134.03678	kEccEKPL	Lys 300	1	2.4	-1.66	2
				DHPK	+134.03678	kLVAASQAAL	Lys 598	1	2.36	2.14	2
				DHPK	+134.03678	VESkDVcK	Lys 337	1	2.35	-2.48	1
				DHPK	+134.03678	IcENQDSISSkL	Lys 298	1	2.31	0.82	1
				RP	+36.00000	rHPDYSVVL	Arg 361	1	2.13	-0.72	2
				DHPK	+134.03678	IkQNcELF	Lys 413	1	1.94	-0.37	2
				DHPK	+134.03678	AEEGKkL	Lys 598	2	1.68	0.18	2
				DHPK	+134.03678	EVDETYVPkEF	Lys 524	1	1.64	1.24	2
				RP	+36.00000	EIArRHPY	Arg 168	1	1.63	-4.29	2
				RP	+36.00000	AVArLSQR	Arg 242	1	1.55	1.8	2
L2	72.41	94	180	DHPK	+134.03678	AkTcVADESAENcDK	Lys 75	1	4.99	-0.28	1
				DHPK	+134.03678	IcENQDSISSkLK	Lys 298	1	4.29	-0.13	2
				DHPK	+134.03678	VTkccTESLVNR	Lys 499	1	3.66	2.09	2
				DHPK	+134.03678	kPLVEEPQNL	Lys 402	1	4.29	-0.13	2
				DHPK	+134.03678	kVPQVSTPTLVEVSR	Lys 438	1	2.84	-1	2
				DHPK	+134.03678	YIcENQDSISSkL	Lys 298	1	2.67	1.12	2
				DHPK	+134.03678	kLVAASQAAL	Lys 598	1	2.48	0.05	2
				RP	+36.00000	EcADDrADLAK	Arg 281	1	2.48	-4.37	2
				DHPK	+134.03678	IcENQDSISSkL	Lys 298	1	2.39	0.34	1
				RP	+36.00000	rHPDYSVVL	Arg 361	1	2.11	-0.5	2
				DHPK	+134.03678	kEccEKPL	Lys 300	1	2.08	-0.53	2
				DHPK	+134.03678	AEFAEVSkL	Lys 257	1	1.94	-0.57	2
M1	76.19	108	248	DHPK	+134.03678	AkTcVADESAENcDK	Lys 75	1	5.35	1.78	1
				DHPK	+134.03678	IcENQDSISSkLK	Lys 298	1	4.33	-1.97	2
				DHPK	+134.03678	EDHVkLVNEVTEF	Lys 65	1	3.87	1.42	2
				DHPK	+134.03678	ADDkETcFAEEGK	Lys 588	1	3.52	-3.05	2
				DHPK	+134.03678	VTkccTESLVNR	Lys 499	1	3.35	-0.43	2
				DHPK	+134.03678	kVPQVSTPTLVEVSR	Lys 438	2	3.19	-0.04	2
				DHPK	+134.03678	cckADDKETcF	Lys 584	1	3.15	1.72	2
				DHPK	+134.03678	kPLVEEPQNL	Lys 402	1	2.89	1.87	2
				RP	+36.00000	EcADDrADLAK	Arg 281	1	2.6	-3.05	2
				DHPK	+134.03678	kLVAASQAAL	Lys 598	1	2.49	-0.4	2
				DHPK	+134.03678	YIcENQDSISSkL	Lys 298	1	2.13	-1.05	2
				RP	+36.00000	YEIArR	Arg 168	1	1.28	-0.58	2
M2	70.77	88	178	DHPK	+134.03678	AkTcVADESAENcDK	Lys 75	1	5.31	-0.35	1
				DHPK	+134.03678	IcENQDSISSkLK	Lys 298	1	4.48	0.02	2
				DHPK	+134.03678	VTkccTESLVNR	Lys 499	1	3.63	-0.73	2
				DHPK	+134.03678	ADDkETcFAEEGK	Lys 588	1	3.52	-3.5	2
				DHPK	+134.03678	EDHVkLVNEVTEF	Lys 65	1	2.91	2.21	2
				DHPK	+134.03678	kVPQVSTPTLVEVSR	Lys 438	1	2.86	1.06	2
				DHPK	+134.03678	kLVAASQAAL	Lys 598	1	2.71	2.47	2
				RP	+36.00000	EcADDrADLAK	Arg 281	1	2.69	-3.43	2
				DHPK	+134.03678	VESkDVcK	Lys 337	1	2.48	0.08	1
				RP	+36.00000	rHPDYSVVL	Arg 361	1	2.23	0.04	2
N1	79.47	120	253	DHPK	+134.03678	AkTcVADESAENcDK	Lys 75	1	5.13	-0.28	1
				DHPK	+134.03678	EDHVkLVNEVTEF	Lys 65	1	3.77	0.7	2
				DHPK	+134.03678	VTkccTESLVNR	Lys 499	1	3.69	-3.71	2
				DHPK	+134.03678	ADDkETcFAEEGK	Lys 588	1	3.58	-2.3	2
				RP	+36.00000	EcADDrADLAK	Arg 281	1	3.05	-4.37	2
				RP	+36.00000	VPQVSTPTLVEVSrNL	Arg 452	1	2.98	-1.14	2
				DHPK	+134.03678	cVLHEkTPVSDR	Lys 490	1	2.9	-2.09	2
				DHPK	+134.03678	kVPQVSTPTLVEVSR	Lys 438	1	2.84	-0.86	2
				DHPK	+134.03678	HEkTPVSDR	Lys 490	2	2.68	2.79	1
				DHPK	+134.03678	IcENQDSISSkLK	Lys 298	1	2.3	-0.14	1
				DHPK	+134.03678	YIcENQDSISSkL	Lys 298	1	2.21	0.47	2
				DHPK	+134.03678	VESkDVcK	Lys 337	1	2.13	-3.48	1
				DHPK	+134.03678	NLGkVGSK	Lys 457	1	1.92	-1.84	2
				RP	+36.00000	SEVAHrF	Arg 34	1	1.9	-2.56	2
				RP	+36.00000	TPVSDrVTK	Arg 496	1	1.82	-3.38	1
				DHPK	+134.03678	kLVAASQAAL	Lys 598	1	1.66	-0.06	2
N2	71.59	91	220	DHPK	+134.03678	AkTcVADESAENcDK	Lys 75	1	5.45	-0.35	1
				DHPK	+134.03678	IcENQDSISSkLK	Lys 298	1	4.27	-0.65	2
				DHPK	+134.03678	VTkccTESLVNR	Lys 499	1	3.75	-2.56	2
				DHPK	+134.03678	kVPQVSTPTLVEVSR	Lys 438	1	3.2	0.31	2
				RP	+36.00000	EcADDrADLAK	Arg 281	1	3.08	0.7	2
				DHPK	+134.03678	IcENQDSISSkL	Lys 298	1	2.55	0.98	1
				DHPK	+134.03678	kAVMDDFAAF	Lys 569	1	2.3	-1.11	2
				DHPK	+134.03678	kPLVEEPQNL	Lys 402	1	2.24	-0.19	2
				DHPK	+134.03678	YIcENQDSISSkL	Lys 298	1	2.23	-1.12	2
				RP	+36.00000	rHPDYSVVL	Arg 361	1	2.06	0.37	2
				DHPK	+134.03678	IkQNcELF	Lys 413	1	1.97	-0.37	2
				DHPK	+134.03678	VESkDVcK	Lys 337	1	1.95	-1.7	1
O1	78.16	109	244	DHPK	+134.03678	AkTcVADESAENcDK	Lys 75	1	4.95	-0.15	1
				RP	+36.00000	VPQVSTPTLVEVSrNL	Arg 452	1	4.24	0.23	2
				DHPK	+134.03678	ADDkETcFAEEGK	Lys 588	1	3.93	-4.1	2
				DHPK	+134.03678	VTkccTESLVNR	Lys 499	1	3.77	-1.42	2
				DHPK	+134.03678	EDHVkLVNEVTEF	Lys 65	1	3.2	1.63	2
				RP	+36.00000	EcADDrADLAK	Arg 281	1	3.13	-2.58	2
				DHPK	+134.03678	kVPQVSTPTLVEVSR	Lys 438	1	3.09	0.31	2
				DHPK	+134.03678	kPLVEEPQNL	Lys 402	1	2.8	-2.07	2
				DHPK	+134.03678	cVLHEkTPVSDR	Lys 490	1	2.52	-1.39	2
				DHPK	+134.03678	IcENQDSISSkL	Lys 298	1	2.47	-0.7	1
				DHPK	+134.03678	kAVMDDFAAF	Lys 569	1	2.47	1.59	2
				DHPK	+134.03678	VESkDVcK	Lys 337	1	2.16	-2.92	2
				DHPK	+134.03678	kAVMDDFAAF	Lys 569	1	2.14	-0.8	2
				DHPK	+134.03678	ATkEQLK	Lys 565	1	1.99	0.47	2
				RP	+36.00000	rHPDYSVVL	Arg 361	1	1.93	-1.37	2
				DHPK	+134.03678	AEFAEVSkL	Lys 257	1	1.89	-0.68	2
				DHPK	+134.03678	QkFGER	Lys 229	1	1.85	-1.32	2
				RP	+36.00000	EIArRHPY	Arg 168	1	1.84	-0.67	2
				DHPK	+134.03678	NLGkVGSK	Lys 457	1	1.79	-2.03	2
				RP	+36.00000	LVrPEVDVmcTAF	Arg 141	1	1.77	0.63	2
				DHPK	+134.03678	EVDETYVPkEF	Lys 524	1	1.63	-1.96	2
				RP	+36.00000	SEVAHrF	Arg 34	1	1.47	-0.93	1
O2	73.89	102	215	DHPK	+134.03678	AkTcVADESAENcDK	Lys 75	1	5.32	-0.81	1
				DHPK	+134.03678	IcENQDSISSkLK	Lys 298	1	4.3	0.68	2
				RP	+36.00000	EcADDrADLAK	Arg 281	1	3	-4.93	2
				DHPK	+134.03678	kVPQVSTPTLVEVSR	Lys 438	1	2.63	-2.24	2
				DHPK	+134.03678	IcENQDSISSkL	Lys 298	1	4.3	0.68	2
